# Supplementary material for: Fgl2 regulates FcγRIIB+CD8+ T cell responses during infection
Source: JCI Insight. 2025 Apr 8;10(7):e186259. doi: 10.1172/jci.insight.186259 (PMC11981615; doi:10.1172/jci.insight.186259)
Supplement: Supporting data values [file jciinsight-10-186259-s139.xlsx]

## Sheet: Fig 1A
Healthy	COVID+
26.3	14.5
17.6	36.3
11.9	19.5
35.7	15.4
31	7.28
20.7	7.36
17.4	22.6
17.5	12.4
19.2	15.2
21.6	19.1
19.9	23.5
22.9	23.1
22.8	37.9
24.4	18.5
29.9	49.5
	25.4
	17.2
	26
	25.7

## Sheet: Fig 1B
	Healthy																				COVID+
Tnaive	26.5	10.4	22.6	19.4	25.4	11.1	27.4	37.8	28.4	34.1	53.1	36.5	32.6	45.5	44.8						46.9	16.1	46.5	31.2	75.3	29.1	11.3	16.9	56	40.7	32.3	9.6	54.9	53.2	41.6	10.9	7.41	64.1	26.9	9.41
TCM	2.7	2.95	8.07	1.78	1.83	3.03	13.5	2.31	4.07	2.49	2.27	2.81	1.97	1.52	3.27						5.44	3.51	6.69	4.34	3.17	2.87	4	5.16	3.16	3.92	2.7	2.01	4.52	3.77	4.4	1.23	1.69	4.92	3.07	2.08
TEM	45.9	63.4	59	47	47.3	78.4	48.4	48	57.2	51.7	33.5	48.3	52.6	32	36.1						27.2	60.7	34.9	38.4	13.5	38.4	71.6	52.6	30.8	34.6	47.8	17.2	31	30.5	15	66.7	58	24.5	42.8	28.3
TEMRA	24.9	23.3	10.3	31.9	25.4	7.49	10.7	11.9	10.3	11.8	11.1	12.3	12.9	21	15.9						20.5	19.7	11.9	26.1	8.04	29.6	13.2	25.4	10	20.8	17.1	71.2	9.54	12.6	39	21.2	32.9	6.41	27.2	60.3

## Sheet: Fig 1F
Healthy	COVID+
50.7	30.1
40.6	37.2
9.38	38.7
13.2	29.5
7.39	24.6
17.2	20.6
18.7	39.2
10.7	23.8
14.7	18.1
23	20.9
26.7	21.6
13.9	35.6
18.2	44.6
15.5	37.4
9.76	19.2
	30.3
	47
	11.7
	17
	56.2

## Sheet: Fig 1G
Healthy	COVID+
59.6	33.4
38.4	53.6
9.62	54.2
14.4	33.4
7.66	29.8
17.4	24.3
24.4	40.3
13.1	23.1
16.8	36.1
29.7	26.6
27	27.4
14.4	37.3
18.5	58.7
19.8	46.1
10.6	25.6
	34.5
	41.7
	21.4
	16.5
	47.7

## Sheet: Fig 2A
	Armstrong										Clone 13
0	0	0	0	0	0	0	0	0	0	0	0	0	0	0	0	0	0
7	2.4	2.7	0.196	1.75	1.27	2.44	1.94	2.46	0.673	1.05	1.41	1.47	1.03	2.93	1.35	2.19	0.793	1.01	0.806
14	1.51	0.728	0.411	0.867	0.721	1.39	1.14	0.972	0.366	0.897	0.216	1.14	0.22	0.774	0.493	1	0.194	0.331	0.305
21	0.948	0.578	0.271	0.667	0.359	0.591	0.396	0.557	0.409	0.506	0.18	0.357	0.163	0.314	0.128	0.205	0.056	0.156	0.118

## Sheet: Fig 2B
	Armstrong										Clone 13
0	0	0	0	0	0	0	0	0	0		0	0	0	0	0	0	0	0
7	527875	236760	6975.61	274464	173022	380631	303636	692192	12650.9	5545.09	66964.7	104531	136094	21149.2	71628.8	91333.5	57481.1	55372.9	42235.1
14	95908.9	41394.7	26921.4	94430.9	34945.9	105473	69115.4	171150	128207	252132	10171.5	82249.7	30471.9	210222	24311.8	64810.1	23455.6	36068.2	30370.7
21	44941.5	27424.7	22920.3	29069.8	11755.9	19659.6	34802	61845.7	28635.2	49415.9	2595.8	13107	8705.96	13649.7	1324.07	4124.32	3346.33	3650.68	8986.34

## Sheet: Fig 2D
	Armstrong									Clone 13
0	0	0	0	0	0	0	0	0	0	0	0	0	0	0	0	0	0	0
7	20.4	20.9	12.6	18.4	6.76	20.3	18	11.2	13.8	7.04	8.33	7.77	9.36	10.8	0.284	7.48	10.4	1.32
14	68	62.6	55.9	64.1	65	67.2	62.7	38.1	35.5	12.5	5.24	10.2	14.1	7.27	3.76	7.58	4.15	5.84
21	71.2	69.5	73.1	71	72	70.3	71.1	59.1	61.1	13	11.1	3.12	27.7	0	7.89	10	26.9	11.5

## Sheet: Fig 2E
Affy.ID	10360028
EntrezID	14130
Symbol	Fcgr2b
Annotation	NM_001077189 // Fcgr2b // Fc receptor, IgG, low affinity IIb // 1 H3|1 92.3 cM // 14130 /// NM_010187 // Fcgr2b // Fc receptor, IgG, low affinity IIb // 1 H3|1 92.3 cM // 14130 /// M16367 // Fcgr2b // Fc receptor, IgG, low affinity IIb // 1 H3|1 92.3 cM // 14130 /// ENSMUST00000027966 // Fcgr2b // Fc receptor, IgG, low affinity IIb // 1 H3|1 92.3 cM // 14130 /// ENSMUST00000081103 // Fcgr2b // Fc…
Naïve.1	5.36732
Naïve.2	5.37026
Naïve.3	5.37759
Naïve.4	5.30939
Acute.D30.1	8.0942
Acute.D30.2	8.11903
Acute.D30.3	8.15591
Acute.D30.4	8.38955
Chronic.D30.1	6.82519
Chronic.D30.2	6.77896
Chronic.D30.3	6.60665
Chronic.D30.4	6.5771

## Sheet: Fig 3A
	Armstrong				Clone 13
3	19.5566	14.6437	15.8909		15.1353	28.5588	19.1854
7	24.7473	37.6421	59.128	30.4522	53.4544	37.8415	40.6281	29.5294
14	48.6258	80.3572	115.875	58.2209	61.2981	53.8841	55.6103	47.9054
21	45.7284	73.961	119.571	76.8304	66.5854	49.8616	57.1923	45.3726

## Sheet: Fig 3B
	Armstrong					Clone 13
N	9.21947	15.7786				9.21947	15.7786
7	181.611	176.161	117.737	178.707	174.929	191.994	189.311	113.078	277.048	281.799
14	145.752	44.7638	50.6608	51.1869	106.786	189.23	160.509	169.308	168.854	239.45
21	82.7742	61.1737	30.2642	52.7356	43.0248	161.156	59.5696	96.8272	74.0296	84.0354

[truncated: 13 more sheets: Fig 3C, Fig 3E, Fig 3F, Fig 3G, Fig 3H, Fig 4A, Fig 4B, Fig 4C, Fig 4D, Fig 4E, Fig 5A, Fig 5C, Fig 5F]
